# Supplementary material for: Hepatitis E seroprevalence in a German cohort of patients with inflammatory bowel diseases
Source: PLoS One. 2020 Oct 7;15(10):e0239825. doi: 10.1371/journal.pone.0239825 (PMC7540852; doi:10.1371/journal.pone.0239825)
Supplement: S1 File — (XLSX) [file pone.0239825.s001.xlsx]

## Sheet: Tabelle1
Labornummer	Archivnummer	HEV PCR
66 963 644	AZ 00 01 62	negativ
V20 49 439	SE 01 75 00	negativ
V19 03 492	SE 90 26 51	negativ
V19 04 751	SE 90 31 93	negativ
V19 05 388	SE 90 35 54	negativ
V19 05 411	SE 90 35 72	negativ
V19 05 413	SE 90 35 74	negativ
V19 05 542	SE 90 36 51	negativ
V19 05 668	SE 90 37 53	negativ
V19 05 816	SE 90 38 40	negativ
V19 05 900	SE 90 39 10	negativ
V19 06 074	SE 90 40 38	negativ
V19 06 251	SE 90 41 45	negativ
V19 06 307	SE 90 41 81	negativ
V19 06 487	SE 90 42 82	negativ
V19 06 522	SE 90 43 30	negativ
V19 07 177	SE 90 46 07	negativ
V19 07 179	SE 90 46 09	negativ
V19 07 439	SE 90 47 81	negativ
V19 07 443	SE 90 47 85	negativ
V19 07 456	SE 90 47 97	negativ
V19 07 852	SE 90 50 12	negativ
V19 07 926	SE 90 50 66	negativ
V19 08 054	SE 90 51 40	negativ
V19 08 192	SE 90 52 27	negativ
V19 09 183	SE 90 58 30	negativ
V19 09 308	SE 90 59 01	negativ
V19 09 309	SE 90 59 02	negativ
V19 09 479	SE 90 60 13	negativ
V19 09 533	SE 90 60 42	negativ
V19 09 863	SE 90 62 42	negativ
V19 10 319	SE 90 64 84	negativ
V19 10 382	SE 90 65 36	negativ
V19 10 431	SE 90 65 56	negativ
V19 10 433	SE 90 65 58	negativ
V19 10 627	SE 90 66 95	negativ
V19 10 653	SE 90 67 12	negativ
V19 11 713	SE 90 73 59	negativ
V19 11 842	SE 90 74 57	negativ
V19 12 004	SE 90 75 58	negativ
V19 12 299	SE 90 77 45	negativ
V19 12 307	SE 90 77 53	negativ
V19 12 341	SE 90 77 77	negativ
V19 12 552	SE 90 78 83	negativ
V19 12 577	SE 90 78 95	negativ
V19 12 643	SE 90 79 43	negativ
V19 13 053	SE 90 82 21	negativ
V19 13 233	SE 90 83 42	negativ
V19 13 413	SE 90 84 61	negativ
V19 13 429	SE 90 84 69	negativ
V19 14 357	SE 90 90 65	negativ
V19 15 850	SE 91 00 86	negativ
V19 15 877	SE 91 01 07	negativ
V19 16 424	SE 91 05 11	negativ
V19 16 440	SE 91 05 22	negativ
V19 16 784	SE 91 07 57	negativ
V19 16 826	SE 91 07 76	negativ
V19 17 181	SE 91 10 53	negativ
V19 17 292	SE 91 11 32	negativ
V19 17 642	SE 91 13 60	negativ
V19 17 806	SE 91 14 80	negativ
V19 17 807	SE 91 14 81	negativ
V19 17 928	SE 91 15 72	negativ
V19 18 025	SE 91 16 45	negativ
V19 18 082	SE 91 16 95	negativ
V19 18 171	SE 91 17 54	negativ
V19 18 177	SE 91 17 59	negativ
V19 18 420	SE 91 19 38	negativ
V19 18 638	SE 91 21 00	negativ
V19 18 987	SE 91 23 50	negativ
V19 19 018	SE 91 23 78	negativ
V19 19 394	SE 91 26 53	negativ
V19 19 400	SE 91 26 59	negativ
V19 19 435	SE 91 26 77	negativ
V19 20 266	SE 91 32 80	negativ
V19 20 269	SE 91 32 83	negativ
V19 20 334	SE 91 33 28	negativ
V19 20 385	SE 91 33 69	negativ
V19 20 690	SE 91 36 11	negativ
V19 20 827	SE 91 37 18	negativ
V19 20 868	SE 91 37 47	negativ
V19 20 935	SE 91 37 87	negativ
V19 21 249	SE 91 40 22	negativ
V19 21 713	SE 91 43 64	negativ
V19 22 263	SE 91 47 69	negativ
V19 22 513	SE 91 49 63	negativ
V19 26 028	SE 91 75 56	negativ
V19 26 684	SE 91 80 65	negativ
V19 27 585	SE 91 87 59	negativ
V19 29 961	SE 92 05 82	negativ
V19 30 602	SE 92 10 47	negativ
V19 32 316	SE 92 23 60	negativ
V19 32 339	SE 92 23 78	negativ
V19 33 243	SE 92 30 65	negativ
